# Supplementary material for: Longitudinal co-activation pattern analysis of menstrual cycle-related brain dynamics in primary dysmenorrhea
Source: iScience. 2026 Jun 26;29(7):116525. doi: 10.1016/j.isci.2026.116525 (PMC13378385; doi:10.1016/j.isci.2026.116525)
Supplement: Table S1. Activated and deactivated brain regions in CAP states, related to Figure 2 — Brain regions are labeled according to the Brainnetome Atlas. Abbreviations of brain regions follow the atlas nomenclature (e.g., MFG, middle frontal gyrus; IFG, inferior frontal gyrus; SFG, superior frontal gyrus; IPL, inferior parietal lobule; PoG, postcentral gyrus; INS, insula; MTG, middle temporal gyrus; ITG, inferior temporal gyrus; STG, superior temporal gyrus; PrG, precentral gyrus; PCun, precuneus; CG, cingulate gyrus; SPL, superior parietal lobule; MVOcC, medial ventral occipital cortex; OrG, orbital gyrus). DMN, default mode network; SN, salience network; CEN, central executive network; DAN, dorsal attention network; SMN, sensorimotor network; VN, visual network; LN, limbic network. [file mmc1.xlsx]

## Sheet: Sheet1
Frequency Band	CAP State	Activated Regions	Network	Deactivated Regions	Network
0.01-0.08Hz	CAP 1	MFG_L_7_2	CEN	STG_L_6_3	SMN
		MFG_L_7_2	CEN	PoG_L_4_2	SMN
		IPL_L_6_2	CEN	PoG_R_4_2	SMN
		IPL_R_6_2	CEN	INS_L_6_1	SMN
		MFG_L_7_5	DMN	INS_R_6_1	SMN
		MFG_L_7_6	DAN	INS_R_6_5	SMN
		IFG_L_6_4	DMN	PoG_L_4_4	SMN
		OrG_R_6_2	DMN	PoG_R_4_4	SMN
		MTG_R_4_1	CEN	PrG_R_6_4	SMN
		ITG_L_7_6	CEN	SPL_R_5_4	SMN
		ITG_R_7_6	CEN	MVOcC_L_5_4	VN
		ITG_L_7_7	LN	MVOcC_R_5_4	VN
	CAP 2	SFG_L_7_7	DMN	MFG_L_7_4	CEN
		SFG_R_7_7	DMN	IFG_L_6_2	CEN
		OrG_L_6_1	DMN	IFG_R_6_2	CEN
		OrG_R_6_1	DMN	PrG_L_6_6	CEN
		PCun_R_4_4	DMN	PrG_R_6_6	CEN
		CG_L_7_1	DMN	MFG_R_7_4	SN
		OrG_L_6_4	LN	IFG_R_6_5	SN
		OrG_R_6_4	LN	IFG_R_6_6	SN
		CG_L_7_4	DMN	INS_L_6_3	SN
		CG_R_7_4	DMN	INS_R_6_3	SN
		MVOcC_L_5_5	VN	INS_L_6_6	SN
		MVOcC_R_5_5	VN	INS_R_6_6	SN
	CAP 3	PrG_L_6_5	SN	SFG_L_7_2	DMN
		PrG_R_6_5	SN	SFG_L_7_7	DMN
		INS_R_6_4	SN	SFG_R_7_7	DMN
		INS_L_6_6	SN	PCun_L_4_4	DMN
		SFG_R_7_5	SMN	PCun_R_4_4	DMN
		STG_L_6_3	SMN	CG_L_7_1	DMN
		STG_R_6_3	SMN	SFG_R_7_2	CEN
		IPL_L_6_6	SMN	SFG_L_7_3	DMN
		IPL_R_6_6	SMN	SFG_R_7_3	DMN
		PoG_R_4_2	SMN	ITG_L_7_4	DMN
		INS_L_6_5	SMN	OrG_R_6_4	LN
		INS_R_6_5	SMN	IPL_L_6_5	DMN
0.01-0.027Hz	CAP 1	MFG_L_7_4	CEN	SFG_L_7_7	DMN
		PrG_R_6_6	CEN	SFG_R_7_7	DMN
		IPL_R_6_4	CEN	OrG_L_6_1	DMN
		MFG_R_7_4	SN	OrG_R_6_4	LN
		IFG_L_6_5	SN	MTG_L_4_2	DMN
		IFG_R_6_5	SN	PCun_L_4_4	DMN
		IFG_R_6_6	SN	PCun_R_4_4	DMN
		PrG_L_6_5	SN	CG_L_7_1	DMN
		INS_R_6_3	SN	CG_L_7_4	DMN
		INS_L_6_6	SN	CG_R_7_4	DMN
		INS_R_6_6	SN	MVOcC_L_5_5	VN
		IPL_L_6_4	DMN	MVOcC_R_5_5	VN
	CAP 2	PrG_R_6_4	SMN	SFG_L_7_6	CEN
		PoG_L_4_4	SMN	SFG_R_7_6	CEN
		PoG_R_4_4	SMN	MFG_L_7_2	CEN
		INS_L_6_1	SMN	MFG_R_7_2	CEN
		FuG_L_3_2	VN	MFG_L_7_4	CEN
		FuG_R_3_2	VN	MFG_R_7_5	CEN
		MVOcC_L_5_2	VN	MFG_R_7_6	CEN
		MVOcC_R_5_2	VN	ITG_L_7_6	CEN
		MVOcC_R_5_3	VN	IPL_L_6_2	CEN
		MVOcC_L_5_4	VN	MFG_L_7_5	DMN
		LOcC_L_4_1	VN	IPL_L_6_4	DMN
		LOcC_R_4_1	VN	MFG_L_7_6	DAN
	CAP 3	SFG_L_7_2	DMN	SFG_R_7_5	SMN
		SFG_R_7_2	CEN	PrG_L_6_5	SN
		SFG_L_7_3	DMN	PrG_R_6_5	SN
		SFG_R_7_3	DMN	STG_L_6_3	SMN
		SFG_L_7_7	DMN	STG_R_6_3	SMN
		SFG_R_7_7	DMN	IPL_L_6_6	SMN
		ITG_L_7_4	DMN	IPL_R_6_6	SMN
		IPL_L_6_5	DMN	INS_R_6_4	SN
		PCun_R_4_4	DMN	INS_L_6_6	SN
		CG_L_7_1	DMN	INS_R_6_6	SN
		CG_R_7_1	DMN	INS_L_6_5	SMN
		OrG_R_6_4	LN	INS_R_6_5	SMN
0.027-0.073Hz	CAP 1	FuG_L_3_2	VN	SFG_L_7_1	DMN
		FuG_R_3_2	VN	MFG_L_7_5	DMN
		MVOcC_L_5_1	VN	OrG_L_6_6	DMN
		MVOcC_L_5_2	VN	OrG_R_6_6	DMN
		MVOcC_R_5_2	VN	IPL_L_6_4	DMN
		MVOcC_L_5_4	VN	SFG_R_7_1	SN
		MVOcC_L_5_5	VN	IFG_L_6_5	SN
		MVOcC_R_5_5	VN	SFG_L_7_6	CEN
		LOcC_L_4_1	VN	SFG_R_7_6	CEN
		LOcC_R_4_1	VN	MFG_R_7_5	CEN
		LOcC_L_2_1	VN	BG_L_6_5	/
		LOcC_R_2_1	VN	BG_R_6_5	/
	CAP 2	SFG_R_7_5	SMN	SFG_L_7_7	DMN
		IPL_L_6_6	SMN	SFG_R_7_7	DMN
		IPL_R_6_6	SMN	OrG_L_6_1	DMN
		IFG_R_6_5	SN	MTG_L_4_2	DMN
		PrG_L_6_5	SN	PCun_L_4_4	DMN
		PrG_R_6_5	SN	CG_L_7_4	DMN
		INS_L_6_3	SN	CG_R_7_4	DMN
		INS_R_6_3	SN	PCun_R_4_4	DMN
		INS_R_6_4	SN	CG_L_7_1	DMN
		INS_L_6_6	SN	CG_R_7_1	DMN
		BG_L_6_6	/	OrG_L_6_4	LN
		BG_R_6_6	/	OrG_R_6_4	LN
	CAP 3	SFG_L_7_2	DMN	SFG_R_7_5	SMN
		SFG_L_7_3	DMN	STG_L_6_3	SMN
		SFG_R_7_7	DMN	STG_R_6_3	SMN
		MTG_L_4_1	DMN	IPL_L_6_6	SMN
		ITG_L_7_4	DMN	IPL_R_6_6	SMN
		ITG_R_7_4	DMN	PoG_L_4_2	SMN
		IPL_L_6_5	DMN	PoG_R_4_2	SMN
		PCun_L_4_4	DMN	INS_L_6_5	SMN
		CG_L_7_1	DMN	INS_R_6_5	SMN
		SFG_R_7_2	CEN	PrG_L_6_5	SN
		SFG_L_7_6	CEN	PrG_R_6_5	SN
		SFG_R_7_6	CEN	INS_R_6_6	SN
